# Supplementary material for: TadA reprogramming to generate potent miniature base editors with high precision
Source: Nat Commun. 2023 Jan 26;14:413. doi: 10.1038/s41467-023-36004-2 (PMC9879996; doi:10.1038/s41467-023-36004-2)
Supplement: Supplementary file 5 — Supplementary Data 1 [file 41467_2023_36004_MOESM5_ESM.xlsx]

## Sheet: Sheet1
Cas12f protein sequence	MDYKDHDGDYKDHDIDYKDDDDKMAPKKKRKVGIHGVPAAAKNTITKTLKLRIVRPYNSAEVEKIVADEKNNREKIALEKNKDKVKEACSKHLKVAAYCTTQVERNACLFCKARKLDDKFYQKLRGQFPDAVFWQEISEIFRQLQKQAAEIYNQSLIELYYEIFIKGKGIANASSVEHYLSDVCYTRAAELFKNAAIASGLRSKIKSNFRLKELKNMKSGLPTTKSDNFPIPLVKQKGGQYTGFEISNHNSDFIIKIPFGRWQVKKEIDKYRPWEKFDFEQVQKSPKPISLLLSTQRRKRNKGWSKDEGTEAEIKKVMNGDYQTSYIEVKRGSKICEKSAWMLNLSIDVPKIDKGVDPSIIGGIDVGVKSPLVCAINNAFSRYSISDNDLFHFNKKMFA…
	Red means Flag tag
	Green means SV40 NLS
	Purple means nucleoplasmin NLS
sgRNA ge4.1	ACCGCTTCACCGAGTGAAGGTGGGCTGCTTGCATCAGCCTAATGTCGAGAAGTGCTTTCTTCGGAAAGTAACCCTCGAAACAAAgaaaGGAATGCAACNNNNNNNNNNNNNNNNNNNNttttatttttt
