# Supplementary material for: TadA reprogramming to generate potent miniature base editors with high precision
Source: Nat Commun. 2023 Jan 26;14:413. doi: 10.1038/s41467-023-36004-2 (PMC9879996; doi:10.1038/s41467-023-36004-2)
Supplement: Supplementary file 6 — Supplementary Data 2 [file 41467_2023_36004_MOESM6_ESM.xlsx]

## Sheet: Sheet1
sgRNA name	sgRNA sequence	sgRNA PCR primers
sgRNA-18	ACACACACACTTAGAATCTG	GCAACAGTTCTTCCCAAGCATTACCTG	GGTTCTCGCCTGCAGAAAGGTATAG
sgRNA-H4	GGCACTGCGGCTGGAGGTGG	GAACCCAGGTAGCCAGAGACCCG	GGGCCCCCACTGTAGTCACACAG
sgRNA-ZS2	GTGCGGCAAGAGCTTCAGCC	GTAGTGCACCAGCGGACCCACACG	GTTAGAGCTGTTGCTGAAGCCTTTG
sgRNA-AAVS1	GACCCTCAGCCGTGCTGCTC	GCAAAAGACCCGCCCTCCTTAGAG	GCCAGGAACGAAGACCACTGGG
sgRNA-FAN3	CGCCGTCTCCAAGGTGAAAG	GTAGGTAGTGCTTGAGACCGCCAG	GGAACACGGATAAAGACGCTGGGAG
sgRNA-EMX	GAGTCCGAGCAGAAGAAGAA	CCCATCAGGCTCTCAGCTCAGCC	CACTGTGTCCTCTTCCTGCCCTGC	sgRNAs for classical ABEs and CBEs
sgRNA-MSKC	CGTCGCCGATCTTCACAGGG	CCCTCCACCCCAATCTACATCTCC	CAAGCAAGCCCAGGGACAGGATC
sgRNA-PT14	TCCAAACCCATATATACAGC	CAAGTTCCATTTGGCTACTGATGGAC	GGCAGGGATAGAGGGTGTGTTTTG
sgRNA-RNF	GTCATCTTAGTCATTACCTG	CTGTGCAGACAAACGGAACTCAACC	CACCACTGTTCACCCAGTACCTACC
sgRNA-1	GAACACAAAGCATAGACTGC	CTGCCATTCTACCAACAATAGAGGCCC	CAGCCCCATCTGTCAAACTGTGC
sgRNA-B	agAGCCCCCCCTCAAAGAGA	GCTGTGAGGCATGGCCTGAGGTG	GGGCAGTAGTAGGAGGACTTACCCGG
sgRNA-UBE3A	GTACAGTTAGTACTCAGCAG	GACAAGTGCCAGACAAGTGCTTG	GGTAGTAGCTCCTACCTAAGGCATG
sgRNA-HPE6	GTATAATCCAAAGATGGTCA	GCTGGCATTCTTACTGCTTGCTG	GGCAAGGAAGTGACTGTAATTATGAGC
sgRNA-S5	GATGAGATAATGATGAGTCA	GTCTGAGGTCACACAGTGGG	CTGAGAGCAGGGACCACATC
sgsaRNA-1	TGGTAGACAGCATGTGTCCTA	GCAGTCTCCTGCTTCTCTGTGATAG	CCCAGATGAGAGGATGAAGGCAAC
sgsaRNA-2	ATTTACAGCCTGGCCTTTGGGG	CCCCTGCCAGCCTAGCGTTGAC	CCAAGTTGCCTGTCCTTCCTAGCTC
sgsaRNA-3	TGTCAGGTAATGTGCTAAACA	CTGCACCTAGCCTCCATGTCC	CTTATCTCCTTAAGTGTTCAGCTGC	sgRNAs for R-loop assay
sgsaRNA-4	GTGGAGGAGGGTGCATGGGGT	GAACCCGCTGGGATTCGACAG	GAAAAGGGAGTGATTGCTTCCAGG
sgsaRNA-5	TCTGCTTCTCCAGCCCTGGC	GTGGGCTGCCTAGAAAGGCATG	GCCATCACGTGCTCAGTCTGGG
sgsaRNA-6	GATGTTCCAATCAGTACGCA	GACCAATAGCATTGCAGAGAGGCG	GGGGTCCCAGGTGCTGACG
12f-sg5	GGCAAGGGTCTTGATGCATC	GTGGAGTGGTTCACACAGGG	GCACTGGGATTACAGGTGTGGG
12f-sg9	TACTTTGTCCTCCGGTTCTG	GTGTTGAGGCCCCAGTGGCTG	GCCACCGGTTGATGTGATGGG
12f-sg21	CCCCCACAGGATTGTAATAA	GGCTAGAACAATGCTGAGAGTG	GCAGGTGAGGCCATTGTTTTG
12f-sg89	CACACACACAGTGGGCTACC	GCCAAGAAGCAAGGCTCTGACTG	CGTGCCATGAGGGGAATGAAAG
12f sg17	AGAGCAGCGATTGTAAGGAG	GTCGTACTTACCTGGGACCCGAG	GCACTGAGGTGGCCGCTAAAG
12f sg53	GCCATGGTGAAGGTGAAATC	GGGGAAGAGAAAGTACAGGAGGG	GTAGGCACCTGAAGGTCAACAG	sgRNAs for 12f-based analysis
12f-sg13	ACAAAGAAACCAGCAGTGGC	GTCAAGTGGGCCTTCCCAGG	GGAACTTGACACTAATGGTCCCAG
12f-sg18	GAAATATGACTGGAAGTAAA	GAGAGACAGGCCTTGGTGAG	GACACAGCCAACACCCCTATG
12f-sg24	CTGAGATTTGCGAAGAGTTA	GCTCCTTCAGCTGAGGCGTGG	CTTCCGTCAGCAAACATAATGTGG
12f-sg34	CATACAGGGCTCTGTACCCA	GCTGTGTAGTCCATTAGGCAGAG	GTGTGCACATCCGAGGGTTAG
12f-sg46	GAGAGACCGCTCAGGCTGGA	CAGGATTACTGCAGCACCTCC	CTCATGCTCAACAAGGACTGCAC
12f-sg55	AAGAAAGCTACAGGAAAGCA	GCAGTACACCTGAGGGAACAG	GAAGCCGAGCTCAGTTACCCTTG
12f-sg66	GAGGGAGACACAAGTTGATA	CCCAGAACACTTGCAATTGGGC	CTCAGTCTTCCTTGTGGGAGGC
12f-sg69	GGGGTAGAGGTAGTCTACAG	CCTTCTGGCTTGGGCAAATGAGGC	CTGGGAGCTGTTGGTGAGGAGC
12f-sg70	ACAAGTTCAGAATCACCTTA	GCTGGGACTGACCAGCTCCC	ATCTGAGTGAAGCACCCAGC
12f-sg87	AATAAGTCTTACCACGTGTC	GACACTTGTGTTACTGGGTCAC	GCTTCCAGCCGAGATGGAATAC
12f sgDMD1	ACcTACATGTGGAAATAAAT	GACCAGCTGGTGGTGAAGTTG	GTTTGCATGGTTCTTGCTCAAG
12f sgBRCA2	TAcCGGTAGTTGTTGATACT	CTGAGTATTTGGCGTCCATCATC	CAACATATGGAGATTCCATAAACTAAC
12f sgDMD2	CAcAAATTGTGAGTTGTTAC	CCACTCACTTTCAGAATGTAC	CAGTGGAGCCAACTCAGATCC
12f sgIRF6	GGcCACACTGCCTCCGGGct	GCTGATCCACAGTTCTGGAGAG	GTGCACGTGTGGTACCCCTG	inducing pathogenic mutations in HEK293T cells
12f sgLDLR	TCcTAAACAGGCAGCAAGGA	GTTGTGGAGAGAGGGTGGCCTG	GACCCACCCTTACCTCTTGGCTG
12f sgLMNA	TCcGGCTGCGCAACAAGTCC	GCAGCTTCTCACAGCACGCACG	GGTCCACCCTCTGAGGGCAAG
12f sgMMUT	CTcCTCTGTCATGGCCATCT	GGCTACATACCAGTTACCAGGAG	GGGTTCATAAATTCATGGAACGTG
12f sgPHEX	TCcATTTCCTGTAAGCCTGG	CTGGTAAGCAACAGGACATGGAC	CTGGTTGTTGGTGAATGTGATGC
12f sgPHX7	CAcCAGTCACAACTCAAGAT	GGTGATCAGACTCTGAGAATATG	GGTCCAGGAACACCACCAAAG
12f sgSMARCA2	AGcCCAGGCCACCAGCTCTT	GATCCCCTCAGGCACCACCAAG	GCACCTGAGTGGGACATGCAG
12f-sg6	CCCTGGCTACCTCCCCTACC	GATTAGGATCAAGGATAGACAAGG	GAGATGGCAAGCTACCTCTAAAG
12f-sg6 OT1	TTTGCCCTGGCTcCCTCaCCcACCttg	CAGCCCATGTGAGCTCCTCAC	CGGTGGGACTCACTGCATTCC
12f-sg6 OT2	TTTACCCTGGCaAtCTCCtCTACCtct	GGCCGTCTTGTGGATGGCAG	GTAGAAGGTTTGGAAGCTAAAACTG
12f-sg6 OT3	TTTCCCCTttCTtCCTCCCCTACCtgc	GCCAGTCAAAGCAGCATTGTG	GCATTCATCTCCACACTTAGCCCATG
12f-sg6 OT4	TTTGCCCTGGCTACgcCCtCTACCcag	CTCTCCAGCTCCCCAACACC	CTTCAGGTAGGATGGCAACCC
12f-sg6 OT5	TTTACCCTGaCggCCTCCCCTACCctc	CGTGCTTGTGCACACTCACAG	GAGAAGCCACACCCCACTCTTAG
12f-sg6 OT6	TTTCCCCTGGCTcCCTCCCCTgaCtac	GTGCTCACTGCTGAATCTGTAG	GGCATCCCTGATGCCATTATCTG
12f-sg6 OT6	TTTCCCCTGGCTcCCTCCCCTgaCtac	ATGGCTCTGTCAAACTGCACAC	GGTTGCAGGCATCCCTGATGC
12f-sg6 OT7	TTTACCCTGtCTACCTCaCCTcCCtta	CTCACTGAAGGTCAGGCTTGC	CGAGAGCAGAACTTAAGGTCGGC
12f-sg6 OT8	TTTCCCtaGGCTgCCTCCCCTACCctt	ACTGTGACCTGGCTATCCTATATGG	GCATGGACACTTCCAATGAGG	Cas-dependent off-target analysis
12f-sg72	CACATAGGCCATTCAGAAAC	GAGAGCAAGGAATGGGCCATAG	GGATTACAGACATGAGCCACCG
12f-sg72 OT1	TTTGCAtATgGGtCATTCAGAAACagt	CCTTGTAGCACAGCTGCAGC	CCAAGTATAAGCTCTGTCCTGC
12f-sg72 OT10	TTTACtCAaAGGCCATTCAGgAACagc	CCTCGGACCACAGCACAGTC	CGAATAACTTCTTGTTCTCTGCC
12f-sg72 OT2	TTTACACATAGGCCtTTgAGAAAgaat	GTTCTGGATTTCCCACCTCTG	GAAATGTAGCACATCTAAGGTGG
12f-sg72 OT3	TTTCCACAcAGGCCtTTCAGcAACatc	GCCCCCAGTGACTTTCAAGGTG	GGAGAGAGCTGGGCTTCAGG
12f-sg72 OT4	TTTACACAgAtGCCATTCAGAtAC	CACAGAGCAATATTCCAGCCC	TGCTTGGCAGAGTTGGCTGTC
12f-sg72 OT5	TTTACACATAGGtCATTCAcAAAtcta	GATACCACAGTTGTATGGAACAAG	GATTGAGAGTGTGACATACATG
12f-sg72 OT6 (fail to amplication)	TTTGCAgATAGtCCtTTCAGAAACact	GAACCATGAGTGAAAGTAAATGC	CAAAATTTCTCAAACGAGAGGC
12f-sg72 OT7	TTTACACATAGGCtATTCAaAAtCaag	CAAGTATGTAGTACTGTTATACTC	CTAGTTGCATTCTTATAGACCC
12f-sg72 OT8	TTTACcCAaAaGCCATTCAGAAAC	CTTTTAGGTGTGGGCATCTAGCAC	GATTGCTCAAAACCATACAATTACG
12f-sg72 OT9	TTTCCACATgGcCCATaCAGAAACtgt	GTTAAGGTCTTGGCCTGGAAG	GCATGTGGTTAATCCCCAGAG
12f EMX	TCCTCCGGTTCTGGAACCAC	GGCTGCTCTGGGGGCCTCCTG	GGCAATGCGCCACCGGTTGATG
12f-sgEMX OT1	TTTATggTggGGTTCTGGAACCAa	CAGCAGGGGAAAACAAATACAGGC	CTTTGACATAGTGCTACTGCACAC
12f-sgEMX OT2	TTTGTCCgCCGGTTCTGGAACCAg	CGAGCTGGAGAAGCGCTTCCAC	CAATGAACCGAGAGCTGCCTGAGAC
12f-sgEMX OT3	TTTATCaTggtGgTCTGGAACCAC	GAGCCACTGTACATGGCCTAAG	GACATCATGCATCAATAGCAGAGAAAG
12f-sgEMX OT4	TTTATatTCaGGTTCTGGAACCAa	CTAGGAGGTGGAGGTTGCAGC	CCATCTATCTTACAGCCTGGAGC
Oge-VE	AAAAGAGTGAACGAGA	CAGACCTTCCTGCTATCCCCTC	CAGACCACCAATGGGCACAGAATC
Oge-S1	GGCCCTGTAAAGGAAA	CTGCCATTCTACCAACAATAGAGGCCC	CAGCCCCATCTGTCAAACTGTGC	IscB-analysis
Oge-MSTN3	CACCAAAAAGATCCAG	CTGATTGTTCTTTCCTTTTCAAAC	GATAATCCAATCCCATCCAAAAG
Oge-MSTN1	GACTACTTACACTCTG	CTACTTACATACAGGCCAACAGC	CAAAATTGGCTCAAACAACC
