# Supplementary material for: TadA reprogramming to generate potent miniature base editors with high precision
Source: Nat Commun. 2023 Jan 26;14:413. doi: 10.1038/s41467-023-36004-2 (PMC9879996; doi:10.1038/s41467-023-36004-2)
Supplement: Supplementary file 7 — Supplementary Data 3 [file 41467_2023_36004_MOESM7_ESM.xlsx]

## Sheet: Sheet2
8E V28A for	gccCCTGTGGGAGCCGTGCTGGTGCTG
8E V28S for	tccCCTGTGGGAGCCGTGCTGGTGCTG
8E V28T for	accCCTGTGGGAGCCGTGCTGGTGCTG
8E V28C for	tgcCCTGTGGGAGCCGTGCTGGTGCTG
8E V28L for	ctgCCTGTGGGAGCCGTGCTGGTGCTG
8E V28M for	atgCCTGTGGGAGCCGTGCTGGTGCTG
8E V28P for	ccaCCTGTGGGAGCCGTGCTGGTGCTG
8E V28G for	ggaCCTGTGGGAGCCGTGCTGGTGCTG
8E V28I for	attCCTGTGGGAGCCGTGCTGGTGCTG
8E V28D for	gacCCTGTGGGAGCCGTGCTGGTGCTG
8E V28Y for	tacCCTGTGGGAGCCGTGCTGGTGCTG
8E V28R for	cgcCCTGTGGGAGCCGTGCTGGTGCTG
8E V28H for	cacCCTGTGGGAGCCGTGCTGGTGCTG
8E V28E for	gaaCCTGTGGGAGCCGTGCTGGTGCTG
8E V28Q for	cagCCTGTGGGAGCCGTGCTGGTGCTG
8E-V28F for	ttcCCTGTGGGAGCCGTGCTGGTGCTG
8E V28W for	tggCCTGTGGGAGCCGTGCTGGTGCTG
8E V28K for	aagCCTGTGGGAGCCGTGCTGGTGCTG
8E V28N for	aacCCTGTGGGAGCCGTGCTGGTGCTG
8E V28 rev	CTCCCTCTCATCCCGTGCCCTC
8E V30A for	gccGGAGCCGTGCTGGTGCTGAACAATAG
8E V30S for	tccGGAGCCGTGCTGGTGCTGAACAATAG
8E V30T for	accGGAGCCGTGCTGGTGCTGAACAATAG
8E V30C for	tgcGGAGCCGTGCTGGTGCTGAACAATAG
8E V30L for	ctgGGAGCCGTGCTGGTGCTGAACAATAG
8E V30M for	atgGGAGCCGTGCTGGTGCTGAACAATAG
8E V30P for	ccaGGAGCCGTGCTGGTGCTGAACAATAG
8E V30G for	ggaGGAGCCGTGCTGGTGCTGAACAATAG
8E V30I for	attGGAGCCGTGCTGGTGCTGAACAATAG
8E V30D for	gacGGAGCCGTGCTGGTGCTGAACAATAG
8E V30Y for	tacGGAGCCGTGCTGGTGCTGAACAATAG
8E V30R for	cgcGGAGCCGTGCTGGTGCTGAACAATAG
8E V30H for	cacGGAGCCGTGCTGGTGCTGAACAATAG
8E V30E for	gaaGGAGCCGTGCTGGTGCTGAACAATAG
8E V30Q for	cagGGAGCCGTGCTGGTGCTGAACAATAG
8E-V30F for	ttcGGAGCCGTGCTGGTGCTGAACAATAG
8E V30W for	tggGGAGCCGTGCTGGTGCTGAACAATAG
8E V30K for	aagGGAGCCGTGCTGGTGCTGAACAATAG
8E V30N for	aacGGAGCCGTGCTGGTGCTGAACAATAG
8E V30 rev	AGGCACCTCCCTCTCATCCCGTG
8E N46A for	gccAGAGCCATCGGCCTGCACGACCCAA
8E N46S for	tccAGAGCCATCGGCCTGCACGACCCAA
8E N46T for	accAGAGCCATCGGCCTGCACGACCCAA
8E N46C for	tgcAGAGCCATCGGCCTGCACGACCCAA
8E N46L for	ctgAGAGCCATCGGCCTGCACGACCCAA
8E N46M for	atgAGAGCCATCGGCCTGCACGACCCAA
8E N46P for	ccaAGAGCCATCGGCCTGCACGACCCAA
8E N46G for	ggaAGAGCCATCGGCCTGCACGACCCAA
8E N46I for	attAGAGCCATCGGCCTGCACGACCCAA
8E N46V for	gtgAGAGCCATCGGCCTGCACGACCCAA
8E N46D for	gacAGAGCCATCGGCCTGCACGACCCAA
8E N46Y for	tacAGAGCCATCGGCCTGCACGACCCAA
8E N46R for	cgcAGAGCCATCGGCCTGCACGACCCAA
8E N46H for	cacAGAGCCATCGGCCTGCACGACCCAA
8E N46E for	gaaAGAGCCATCGGCCTGCACGACCCAA
8E N46Q for	cagAGAGCCATCGGCCTGCACGACCCAA
8E-N46F for	ttcAGAGCCATCGGCCTGCACGACCCAA
8E N46W for	tggAGAGCCATCGGCCTGCACGACCCAA
8E N46K for	aagAGAGCCATCGGCCTGCACGACCCAA
8E N46 rev	CCAGCCCTCGCCGATCACTCTA
8E A48S for	tccATCGGCCTGCACGACCCAACAGCCC
8E A48T for	accATCGGCCTGCACGACCCAACAGCCC
8E A48C for	tgcATCGGCCTGCACGACCCAACAGCCC
8E A48L for	ctgATCGGCCTGCACGACCCAACAGCCC
8E A48M for	atgATCGGCCTGCACGACCCAACAGCCC
8E A48P for	ccaATCGGCCTGCACGACCCAACAGCCC
8E A48G for	ggaATCGGCCTGCACGACCCAACAGCCC
8E A48I for	attATCGGCCTGCACGACCCAACAGCCC
8E A48V for	gtgATCGGCCTGCACGACCCAACAGCCC
8E A48D for	gacATCGGCCTGCACGACCCAACAGCCC
8E A48Y for	tacATCGGCCTGCACGACCCAACAGCCC
8E A48R for	cgcATCGGCCTGCACGACCCAACAGCCC
8E A48H for	cacATCGGCCTGCACGACCCAACAGCCC
8E A48E for	gaaATCGGCCTGCACGACCCAACAGCCC
8E A48Q for	cagATCGGCCTGCACGACCCAACAGCCC
8E-A48F for	ttcATCGGCCTGCACGACCCAACAGCCC
8E A48W for	tggATCGGCCTGCACGACCCAACAGCCC
8E A48K for	aagATCGGCCTGCACGACCCAACAGCCC
8E A48N for	aacATCGGCCTGCACGACCCAACAGCCC
8E-A48N rev	TCTGTTCCAGCCCTCGCCGATCACTC
8E I49A for	gccGGCCTGCACGACCCAACAGCCCATG
8E I49S for	tccGGCCTGCACGACCCAACAGCCCATG
8E I49T for	accGGCCTGCACGACCCAACAGCCCATG
8E I49C for	tgcGGCCTGCACGACCCAACAGCCCATG
8E I49L for	ctgGGCCTGCACGACCCAACAGCCCATG
8E I49M for	atgGGCCTGCACGACCCAACAGCCCATG
8E I49P for	ccaGGCCTGCACGACCCAACAGCCCATG
8E I49G for	ggaGGCCTGCACGACCCAACAGCCCATG
8E I49V for	gtgGGCCTGCACGACCCAACAGCCCATG
8E I49D for	gacGGCCTGCACGACCCAACAGCCCATG
8E I49Y for	tacGGCCTGCACGACCCAACAGCCCATG
8E I49R for	cgcGGCCTGCACGACCCAACAGCCCATG
8E I49H for	cacGGCCTGCACGACCCAACAGCCCATG
8E I49E for	gaaGGCCTGCACGACCCAACAGCCCATG
8E I49Q for	cagGGCCTGCACGACCCAACAGCCCATG
8E-I49F for	ttcGGCCTGCACGACCCAACAGCCCATG
8E I49W for	tggGGCCTGCACGACCCAACAGCCCATG
8E I49K for	aagGGCCTGCACGACCCAACAGCCCATG
8E I49N for	aacGGCCTGCACGACCCAACAGCCCATG
8E I49 rev	GGCTCTGTTCCAGCCCTCGCCGAT
8E V82A for	gccACATTCGAGCCTTGCGTGATGTGCG
8E V82S for	tccACATTCGAGCCTTGCGTGATGTGCG
8E V82T for	accACATTCGAGCCTTGCGTGATGTGCG
8E V82C for	tgcACATTCGAGCCTTGCGTGATGTGCG
8E V82L for	ctgACATTCGAGCCTTGCGTGATGTGCG
8E V82M for	atgACATTCGAGCCTTGCGTGATGTGCG
8E V82P for	ccaACATTCGAGCCTTGCGTGATGTGCG
8E V82G for	ggaACATTCGAGCCTTGCGTGATGTGCG
8E V82I for	attACATTCGAGCCTTGCGTGATGTGCG
8E V82D for	gacACATTCGAGCCTTGCGTGATGTGCG
8E V82Y for	tacACATTCGAGCCTTGCGTGATGTGCG
8E V82R for	cgcACATTCGAGCCTTGCGTGATGTGCG
8E V82H for	cacACATTCGAGCCTTGCGTGATGTGCG
8E V82E for	gaaACATTCGAGCCTTGCGTGATGTGCG
8E V82Q for	cagACATTCGAGCCTTGCGTGATGTGCG
8E-V82F for	ttcACATTCGAGCCTTGCGTGATGTGCG
8E V82W for	tggACATTCGAGCCTTGCGTGATGTGCG
8E V82K for	aagACATTCGAGCCTTGCGTGATGTGCG
8E V82N for	aacACATTCGAGCCTTGCGTGATGTGCG
8E-V82 rev	GTACAGGGTGGCGTCAATCAGTCTGT
8E F84A for	gccGAGCCTTGCGTGATGTGCGCCGGCG
8E F84S for	tccGAGCCTTGCGTGATGTGCGCCGGCG
8E F84T for	accGAGCCTTGCGTGATGTGCGCCGGCG
8E F84C for	tgcGAGCCTTGCGTGATGTGCGCCGGCG
8E F84L for	ctgGAGCCTTGCGTGATGTGCGCCGGCG
8E F84M for	atgGAGCCTTGCGTGATGTGCGCCGGCG
8E F84P for	ccaGAGCCTTGCGTGATGTGCGCCGGCG
8E F84G for	ggaGAGCCTTGCGTGATGTGCGCCGGCG
8E F84I for	attGAGCCTTGCGTGATGTGCGCCGGCG
8E F84V for	gtgGAGCCTTGCGTGATGTGCGCCGGCG
8E F84D for	gacGAGCCTTGCGTGATGTGCGCCGGCG
8E F84Y for	tacGAGCCTTGCGTGATGTGCGCCGGCG
8E F84R for	cgcGAGCCTTGCGTGATGTGCGCCGGCG
8E F84H for	cacGAGCCTTGCGTGATGTGCGCCGGCG
8E F84E for	gaaGAGCCTTGCGTGATGTGCGCCGGCG
8E F84Q for	cagGAGCCTTGCGTGATGTGCGCCGGCG
8E F84W for	tggGAGCCTTGCGTGATGTGCGCCGGCG
8E F84K for	aagGAGCCTTGCGTGATGTGCGCCGGCG
8E F84N for	aacGAGCCTTGCGTGATGTGCGCCGGCG
8E-F84 rev	TGTCACGTACAGGGTGGCGTCAATCAG
8E N108A for	gccTCAAAAAGAGGCGCCGCAGGCTCCC
8E N108S for	tccTCAAAAAGAGGCGCCGCAGGCTCCC
8E N108T for	accTCAAAAAGAGGCGCCGCAGGCTCCC
8E N108C for	tgcTCAAAAAGAGGCGCCGCAGGCTCCC
8E N108L for	ctgTCAAAAAGAGGCGCCGCAGGCTCCC
8E N108M for	atgTCAAAAAGAGGCGCCGCAGGCTCCC
8E N108P for	ccaTCAAAAAGAGGCGCCGCAGGCTCCC
8E N108G for	ggaTCAAAAAGAGGCGCCGCAGGCTCCC
8E N108I for	attTCAAAAAGAGGCGCCGCAGGCTCCC
8E N108V for	gtgTCAAAAAGAGGCGCCGCAGGCTCCC
8E N108D for	gacTCAAAAAGAGGCGCCGCAGGCTCCC
8E N108Y for	tacTCAAAAAGAGGCGCCGCAGGCTCCC
8E N108R for	cgcTCAAAAAGAGGCGCCGCAGGCTCCC
8E N108H for	cacTCAAAAAGAGGCGCCGCAGGCTCCC
8E N108E for	gaaTCAAAAAGAGGCGCCGCAGGCTCCC
8E N108Q for	cagTCAAAAAGAGGCGCCGCAGGCTCCC
8E-N108F for	ttcTCAAAAAGAGGCGCCGCAGGCTCCC
8E N108W for	tggTCAAAAAGAGGCGCCGCAGGCTCCC
8E N108K for	aagTCAAAAAGAGGCGCCGCAGGCTCCC
8E-N108 rev	CCTCACGCCAAACACCACGCGGCC
8E K110A for	gccAGAGGCGCCGCAGGCTCCCTGATG
8E K110S for	tccAGAGGCGCCGCAGGCTCCCTGATG
8E K110T for	accAGAGGCGCCGCAGGCTCCCTGATG
8E K110C for	tgcAGAGGCGCCGCAGGCTCCCTGATG
8E K110L for	ctgAGAGGCGCCGCAGGCTCCCTGATG
8E K110M for	atgAGAGGCGCCGCAGGCTCCCTGATG
8E K110P for	ccaAGAGGCGCCGCAGGCTCCCTGATG
8E K110G for	ggaAGAGGCGCCGCAGGCTCCCTGATG
8E K110I for	attAGAGGCGCCGCAGGCTCCCTGATG
8E K110V for	gtgAGAGGCGCCGCAGGCTCCCTGATG
8E K110D for	gacAGAGGCGCCGCAGGCTCCCTGATG
8E K110Y for	tacAGAGGCGCCGCAGGCTCCCTGATG
8E K110R for	cgcAGAGGCGCCGCAGGCTCCCTGATG
8E K110H for	cacAGAGGCGCCGCAGGCTCCCTGATG
8E K110E for	gaaAGAGGCGCCGCAGGCTCCCTGATG
8E K110Q for	cagAGAGGCGCCGCAGGCTCCCTGATG
8E-K110F for	ttcAGAGGCGCCGCAGGCTCCCTGATG
8E K110W for	tggAGAGGCGCCGCAGGCTCCCTGATG
8E K110K for	aagAGAGGCGCCGCAGGCTCCCTGATG
8E K110N for	aacAGAGGCGCCGCAGGCTCCCTGATG
8E K110 rev	TGAGTTCCTCACGCCAAACACCA
8E R111A for	gccGGCGCCGCAGGCTCCCTGATGAACG
8E R111S for	tccGGCGCCGCAGGCTCCCTGATGAACG
8E R111T for	accGGCGCCGCAGGCTCCCTGATGAACG
8E R111C for	tgcGGCGCCGCAGGCTCCCTGATGAACG
8E R111L for	ctgGGCGCCGCAGGCTCCCTGATGAACG
8E R111M for	atgGGCGCCGCAGGCTCCCTGATGAACG
8E R111P for	ccaGGCGCCGCAGGCTCCCTGATGAACG
8E R111G for	ggaGGCGCCGCAGGCTCCCTGATGAACG
8E R111I for	attGGCGCCGCAGGCTCCCTGATGAACG
8E R111V for	gtgGGCGCCGCAGGCTCCCTGATGAACG
8E R111D for	gacGGCGCCGCAGGCTCCCTGATGAACG
8E R111Y for	tacGGCGCCGCAGGCTCCCTGATGAACG
8E R111H for	cacGGCGCCGCAGGCTCCCTGATGAACG
8E R111E for	gaaGGCGCCGCAGGCTCCCTGATGAACG
8E R111Q for	cagGGCGCCGCAGGCTCCCTGATGAACG
8E-R111F for	ttcGGCGCCGCAGGCTCCCTGATGAACG
8E R111W for	tggGGCGCCGCAGGCTCCCTGATGAACG
8E R111K for	aagGGCGCCGCAGGCTCCCTGATGAACG
8E R111N for	aacGGCGCCGCAGGCTCCCTGATGAACG
8E R111 rev	TTTTGAGTTCCTCACGCCAAACACC
8E-84-82T REV	TGTggtGTACAGGGTGGCGTCAATC
8E-48-46L REV	TCTcagCCAGCCCTCGCCGATCAC
8E-48-46P REV	TCTtggCCAGCCCTCGCCGATCAC
8E-48-46C REV	TCTgcaCCAGCCCTCGCCGATCAC
8E-49-46L REV	ggcTCTcagCCAGCCCTCGCCGATCAC
8E-49-46P REV	ggcTCTtggCCAGCCCTCGCCGATCAC
8E-49-46C REV	ggcTCTgcaCCAGCCCTCGCCGATCAC
8E-49-48G REV	tccTCTGTTCCAGCCCTCGCCGATCACTC
8E-84-82G REV	TGTtccGTACAGGGTGGCGTCAATC
8E I49-A48G REV	GcCTCTGTTCCAGCCCTCGCCGAT
TadA8eforNheI	CGGGATCCTCTGAGGTGGAGTTTTCCCACGAG
TadA8erevXbaI	GCTCTAGAGTTGATGCTGGACTGGGCCTTC
12f Cins for-2 BX	TCCTCTAGAGAATTCACTAGCGGCAGTGGAGAGG
12f Cins rev-2 BX	TCCACTAGTCTTTTTCTTTTTTGCCTGGCCGGC
12f Cins for BX	TCCTCTAGAGAGGGCAGAGGAAGTCTGCTAACATG
12f Cins rev BX	TCCACTAGTTCCACTGCCGCTAGTGAATTCC
12f Nins for BX	TCCTCTAGACCAAAGAAGAAGCGGAAGGTCGGT
12f Nins rev BX	TCCACTAGTCATCTTATCGTCATCGTCTTTGT
12f 128ins for BX	TCCTCTAGAAAGGGCATCGCCAACGCCAGCAGC
12f 128ins rev BX	TCCACTAGTGCCCTTGATGAAGATCTCGTAGTAC
12f 130ins for BX	TCCTCTAGAATCGCCAACGCCAGCAGCGTGGAG
12f 130ins rev BX	TCCACTAGTGCCCTTGCCCTTGATGAAGATC
12f 226ins for BX	TCCTCTAGAAAGGAGATCGACAAGTACCGCCC
12f 226ins rev BX	TCCACTAGTCTTCACCTGCCAGCGGCCGAAGG
12f 229ins for BX	TCCTCTAGAGACAAGTACCGCCCCTGGGAGAAG
12f 229ins rev BX	TCCACTAGTGATCTCCTTCTTCACCTGCCAGCG
12f 237ins for BX	TCCTCTAGATTCGACTTCGAGCAGGTGCAGAAG
12f 237ins rev BX	TCCACTAGTCTTCTCCCAGGGGCGGTACTTG
12f 245ins for BX	TCCTCTAGAAGCCCCAAGCCCATCAGCCTGCTG
12f 245ins rev BX	TCCACTAGTCTTCTGCACCTGCTCGAAGTCG
12f 61ins for BX	TCCTCTAGAACCCAGGTGGAGCGCAACGCCTG
12f 61ins rev BX	TCCACTAGTGGTGCAGTAGGCGGCCACCTTC
12f 211ins for BX	TCCTCTAGAAGCGACTTCATCATCAAGATCCCC
12f 211ins rev BX	TCCACTAGTGTTGTGGTTGCTGATCTCGAAGC
12f 283ins for BX	TCCTCTAGACAGACCAGCTACATCGAGGTGAAG
12f 283ins rev BX	TCCACTAGTGTAGTCGCCGTTCATCACCTTC
12f D143-151 RRA for	cgcGTGTGCTACcgcCGCGCCGCCgccCTGTTCAAGAACGCCGCCATCGCC
12f D143 rev	GCTCAGGTAGTGCTCCACGCTGCT
