# Supplementary material for: TadA reprogramming to generate potent miniature base editors with high precision
Source: Nat Commun. 2023 Jan 26;14:413. doi: 10.1038/s41467-023-36004-2 (PMC9879996; doi:10.1038/s41467-023-36004-2)
Supplement: Supplementary file 9 — Source Data [file 41467_2023_36004_MOESM9_ESM.xlsx]

## Sheet: Fig 1b
	NC			N-d12fABE-2-8e			DS61-d12fABE-2-8e			DS128-d12fABE-2-8e			DS130-d12fABE-2-8e			DS211-d12fABE-2-8e			DS226-d12fABE-2-8e			DS229-d12fABE-2-8e			DS237-d12fABE-2-8e			DS245-d12fABE-2-8e			DS283-d12fABE-2-8e			DS226-237-d12fABE-2-8e			DS226-245-d12fABE-2-8e			C-d12fABE-2-8e			CL-d12fABE-2-8e
A2	0.01	0.01	0.01	0.22	0.2	0.19	0.02	0.03	0.01	0.01	0.01	0.02	0.02	0.02	0.02	0.01	0.03	0.04	0.03	0.04	0.05	0.06	0.06	0.07	0.01	0.01	0.04	0.02	0.02	0.02	0.03	0.02	0.02	0.02	0.02	0.04	0.01	0.03	0.03	0.1	0.08	0.1	0.07	0.08	0.1
A4	0.01	0	0.01	0.38	0.33	0.34	0.07	0.08	0.07	0.25	0.24	0.24	0.28	0.27	0.28	0.02	0.02	0.05	0.08	0.07	0.07	0.08	0.11	0.09	0.02	0.05	0	0.01	0.01	0	0.02	0.01	0.02	0	0.01	0.03	0.01	0.02	0.03	0.29	0.33	0.36	0.31	0.37	0.34
A6	0.01	0.01	0.01	0.27	0.31	0.27	0.03	0.03	0.02	0.22	0.22	0.24	0.26	0.24	0.24	0.01	0.01	0.02	0.04	0.03	0.04	0.07	0.07	0.05	0.01	0.02	0.02	0	0.02	0	0.02	0.01	0.02	0	0.01	0.03	0.02	0.02	0.04	0.09	0.12	0.19	0.18	0.17	0.16
A8	0.02	0.02	0.02	0.2	0.24	0.14	0.03	0.05	0.03	0.24	0.28	0.3	0.31	0.29	0.27	0.02	0.02	0.03	0.02	0.02	0.03	0.05	0.06	0.03	0.02	0.02	0.02	0.02	0.03	0.02	0.03	0.02	0.03	0	0.02	0.04	0.02	0.02	0.03	0.08	0.1	0.18	0.16	0.13	0.11
A10	0.05	0.04	0.05	0.2	0	0.2	0.07	0.05	0.08	0.15	0	0	0	0	0.14	0.04	0.03	0.04	0.04	0.03	0.04	0.04	0.03	0.04	0.04	0.04	0.03	0.05	0.04	0.03	0.04	0.03	0.05	0.03	0.05	0.06	0.03	0.03	0.13	0.11	0.1	0.17	0.14	0.19	0.12
A18	0.01	0	0.01	0.2	0.2	0.17	0.08	0.08	0.07	0.03	0.01	0.02	0.03	0.03	0.06	0.04	0.03	0.04	0.01	0	0.01	0.03	0.01	0.02	0.02	0	0	0.01	0	0.02	0.01	0.01	0.02	0	0.02	0.01	0.01	0	0.03	0.33	0.25	0.29	0.26	0.3	0.26
	NC			N-d12fABE-8e			DS61-d12fABE-8e			DS128-d12fABE-8e			DS130-d12fABE-8e			DS211-d12fABE-8e			DS226-d12fABE-8e			DS229-d12fABE-8e			DS237-d12fABE-8e			DS245-d12fABE-8e			DS283-d12fABE-8e			DS226-237-d12fABE-8e			DS226-245-d12fABE-8e			C-d12fABE-8e			CL-d12fABE-8e			CL-d12fABE-8e
A2	0.01	0.01	0.01	0.11	0.15	0.11	0.01	0.01	0.02	0.01	0.04	0.01	0.02	0.03	0.02	0.01	0.02	0.01	0.01	0.03	0.01	0.01	0.03	0.01	0.01	0.03	0.01	0.01	0.02	0.02	0.03	0.02	0.02	0.04	0.04	0.01	0.01	0.01	0.02	0.02	0.03	0.05	0.04	0.03	0.01
A4	0.01	0	0.01	0.26	0.32	0.3	0.02	0.02	0.03	0.18	0.18	0.18	0.19	0.19	0.19	0.03	0.03	0.03	0.03	0.04	0.04	0.06	0.06	0.07	0	0.03	0	0.01	0.01	0.02	0	0	0.02	0.02	0.03	0.01	0.01	0.01	0.03	0.23	0.23	0.24	0.32	0.29	0.27
A6	0.01	0.01	0.01	0.14	0.16	0.16	0	0.01	0.02	0.14	0.1	0.14	0.12	0.12	0.13	0	0.01	0.02	0.03	0.02	0.02	0.04	0.02	0.05	0.01	0.02	0.01	0.03	0.01	0.01	0	0.02	0	0.03	0.03	0.02	0.01	0	0.02	0.07	0.05	0.08	0.08	0.09	0.07
A8	0.02	0.02	0.02	0.09	0.1	0.1	0.02	0.03	0.02	0.12	0.08	0.1	0.08	0.07	0.08	0.02	0.02	0.02	0.03	0.02	0.02	0.03	0	0.02	0.03	0.02	0.01	0.03	0.03	0.02	0.04	0.01	0.02	0.03	0.03	0.02	0.01	0.02	0.05	0.14	0.07	0.1	0.12	0.12	0.14
A10	0.05	0.04	0.05	0.09	0.1	0.08	0.04	0.05	0.04	0.06	0.04	0.05	0.04	0.04	0.03	0.03	0.05	0.05	0.02	0.03	0.03	0.04	0.02	0.04	0.04	0.02	0.03	0.05	0.04	0.04	0.03	0.03	0.04	0.04	0.04	0.02	0.03	0.03	0.07	0.23	0.18	0.18	0.21	0.23	0.24
A18	0.01	0	0.01	0.12	0.14	0.11	0.03	0	0.03	0.02	0.06	0.02	0.01	0.03	0.01	0.03	0.04	0.03	0	0.01	0.01	0.01	0.06	0.01	0.01	0.05	0.01	0	0.01	0	0.01	0	0	0.03	0	0.01	0.01	0	0.01	0.35	0.35	0.34	0.38	0.38	0.36

## Sheet: Fig 1c
	N-d12fABE-8e (106W)																														DS128-d12fABE-8e (106W)
1	0.002602	0.002152	0.002294	0.000314	0.002247	0.00284	0.002712	0.000355	0.002928	0.003744	0.002063	0.000302																			0.002819	0.004212	0.002305	0.000465	0.00374	0.003146	0.002597	0.000315	0.002831	0.002302	0.002118	0.000522
2	0.231311	0.05226	0.158349	0.100346	0.211962	0.005465	0.107362	0.155119	0.04567	0.163813	0.081966	0.158043	0.002956	0.029216	0.167669	0.047563	0.158832	0.011849	0.190417	0.002211	0.036539										0.025114	0.001864	0.024986	0.003249	0.004471	0.001057	0.010394	0.008556	0.001583	0.020017	0.00534	0.002922	0.001518	0.010241	0.009293	0.00022	0.017438	0.003172	0.003219
3	0.132678	0.095496	0.098251	0.161659	0.084996	0.118691	0.047781	0.07036	0.045416																						0.004813	0.00687	0.002519	0.03148	0.033643	0.041066	0.033385	0.030294	0.028919
4	0.066348	0.161136	0.281479	0.02987	0.171319	0.175066	0.17093	0.002561	0.1996	0.08065	0.086821	0.183064	0.044494	0.22125	0.139082	0.122663	0.001978	0.045146	0.109656	0.117017	0.250686	0.01748	0.215912	0.101436	0.140267	0.001827	0.065212				0.065109	0.028877	0.058258	0.022224	0.172712	0.039967	0.01481	0.00154	0.063231	0.024833	0.031641	0.013735	0.018742	0.243228	0.095399	0.019434	0.001614	0.078236	0.068276
5	0.045047	0.011049	0.049113	0.000646	0.054493	0.018765	0.027966	0.000546	0.083536	0.002402	0.069154	0.000566																			0.052814	0.016808	0.006622	0.001051	0.021565	0.014424	0.008526	0.000741	0.045524	0.018663	0.008051	0.000893
6	0.020025	0.02501	0.123953	0.093639	0.153458	0.011663	0.05828	0.016201	0.028582	0.089877	0.10125	0.135664	0.003799	0.011231	0.013856	0.031901	0.09884	0.111871	0.102502	0.011253	0.018075										0.004685	0.009685	0.032578	0.153253	0.056768	0.004957	0.032255	0.004768	0.011907	0.011351	0.206298	0.104943	0.00959	0.036668	0.00313	0.010493	0.011383	0.191082	0.095353
7	0.002929	0.004684	0.003157																												0.003506	0.005476	0.002307
8	0.02606	0.035602	0.030247	0.105591	0.040871	0.053456	0.003354	0.005306	0.003081																						0.005774	0.006653	0.005894	0.021563	0.008879	0.009543	0.003059	0.003908	0.005637
9	0.002813	0.004653	0.00316	0.034744	0.013931	0.008266	0.103501	0.054042	0.074476																						0.005137	0.00511	0.006224	0.015159	0.009853	0.007967	0.011881	0.011718	0.015259
10	0.016132	0.010427	0.009061	0.060354	0.054585	0.045077	0.026629	0.016584	0.030499																						0.015687	0.008326	0.00708	0.003031	0.003964	0.001343	0.003611	0.005673	0.004057
11	0.013344	0.01825	0.000646	0.043378	0.014249	0.011745	0.000557	0.014492	0.012107	0.014893	0.000628	0.014455																			0.002582	0.002584	0.000417	0.006609	0.003159	0.002601	0.001467	0.005748	0.001929	0.004762	0.000469	0.007844
12	0.007977	0.007513	0.0062	0.002568	0.006683	0.001612	0.048098	0.020885	0.04548																						0.003656	0.003955	0.003988	0.003315	0.006026	0.005025	0.004033	0.003621	0.005781
13	0.094353	0.035867	0.026047																												0.002216	0.013295	0.014397
14	0.001938	0.002414	0.011895	0.000448	0.000546	0.000393																									0.002289	0.006121	0.003152	0.000356	0.000548	0.001014
15	0.11556	0.053052	0.074562	0.015882	0.015814	0.011855	0.006314	0.011193	0.014101	0.041795	0.004085	0.018548	0.005807	0.012442	0.005846	0.005344	0.017107	0.014628													0.002298	0.007259	0.006255	0.004741	0.005037	0.004596	0.001943	0.009573	0.004424	0.007208	0.002939	0.004914	0.001872	0.008505	0.004231	0.005393	0.003745	0.009499
16	0.004577	0.009747	0.007464	0.028553	0.006272	0.003581	0.015725	0.00615	0.023547	0.011519	0.004779	0.014144	0.006368	0.026727	0.003139																0.004383	0.002427	0.008149	0.009228	0.002993	0.004406	0.001804	0.005342	0.006068	0.003535	0.00334	0.00149	0.004955	0.006976	0.003393
17	0.003627	0.003648	0.003698	0.022868	0.007573	0.012018	0.015985	0.004757	0.005731																						0.002422	0.002176	0.002246	0.005249	0.004168	0.00447	0.002632	0.008096	0.002561
18	0.018373	0.039473	0.044369	0.005715	0.013081	0.023961	0.01935	0.00549	0.019586	0.03152	0.015228	0.003612																			0.002942	0.006635	0.003778	0.002788	0.006155	0.005098	0.003474	0.005148	0.005203	0.004364	0.004892	0.003642
19	0.004381	0.002838	0.004241	0.00488	0.002178	0.00235	0.006631	0.003758	0.003173	0.002968	0.003467	0.005386																			0.003341	0.001482	0.005275	0.005485	0.003083	0.001406	0.003735	0.002885	0.002174	0.001215	0.003284	0.008469
20	0.002031	0.004492	0.002252	0.002294	0.009024	0.001569	0.001967	0.003004	0.002853	0.003235	0.002057	0.003178	0.002743	0.00418	0.015306																0.002164	0.001517	0.009772	0.002411	0.003067	0.002689	0.001823	0.002013	0.002692	0.002356	0.00152	0.001705	0.001659	0.002388	0.002924
[truncated: 62 more columns]

## Sheet: Fig 1d
	NC			N-dRRAABE-TadA*			DS128-dRRAABE-TadA*			DS130-dRRAABE-TadA*			CL-dRRAABE-TadA*			N-dRRAABE-TadA* (82G)			DS128-dRRAABE-TadA* (82G)			DS130-dRRAABE-TadA* (82G)			CL-dRRAABE-TadA* (82G)
A2	0.01	0.01	0.01	0	0.03	0.03	0.01	0.04	0.01	0.02	0.02	0.02	0.02	0.02	0.03	0.03	0.03	0.03	0.02	0.02	0.02	0.03	0.02	0.02	0.02	0.05	0.02
A4	0.01	0	0.01	0.17	0.2	0.2	0.11	0.12	0.12	0.17	0.17	0.1	0.02	0.03	0.01	0.3	0.27	0.29	0.12	0.14	0.14	0.21	0.2	0.19	0.08	0.07	0.06
A6	0.01	0.01	0.01	0.08	0	0.01	0.02	0.03	0.01	0.02	0.03	0.02	0.03	0.02	0.01	0.02	0.03	0.03	0.03	0.03	0.03	0.05	0.04	0.05	0.02	0.02	0.02
A8	0.02	0.02	0.02	0.04	0.02	0.02	0.03	0.03	0.02	0.02	0.03	0.02	0.01	0.05	0.02	0.01	0.03	0	0.02	0.03	0.02	0.02	0.03	0.02	0.03	0.03	0.01
A10	0.05	0.04	0.05	0.03	0.03	0.03	0.04	0.03	0.04	0.02	0.03	0.04	0.04	0.03	0.04	0.04	0.03	0.04	0.04	0.04	0.04	0.03	0.03	0.03	0.09	0.05	0.04
A18	0.01	0	0.01	0.1	0.05	0.03	0.01	0.02	0.01	0.01	0.02	0.01	0.01	0.03	0.02	0.06	0.04	0.05	0	0.02	0.01	0.01	0.01	0.01	0.41	0.41	0.33

## Sheet: Fig 1e
	CL-dRRAABE-TadA*(82G)																																				N-dRRAABE-TadA*(82G)
1	0.00305	0.005016	0.003368																																		0.002909	0.002411	0.002486	0.002165	0.0023	0.00228	0.000595	0.000478	0.000442
2	0.004463	0.012033	0.009019	0.003251	0.004809	0.010321	0.009705	0.003706	0.006134	0.00958	0.009646	0.008024																									0.017481	0.118483	0.036063	0.050045	0.119448	0.004846	0.011833	0.018422	0.166858	0.042302	0.055436	0.125662	0.003073
3	0.039359	0.048608	0.034796																																		0.298108	0.276104	0.331351	0.104047	0.166668	0.148337	0.259997	0.322986	0.264946
4	0.023679	0.014769	0.062222	0.021127	0.00921	0.034149	0.004984	0.018882	0.077574	0.027081	0.008431	0.037956	0.023247	0.018355	0.073484	0.021985	0.007845	0.046624																			0.05817	0.057638	0.298705	0.209924	0.015939	0.094405	0.299242	0.124138	0.075501	0.043962	0.026494	0.071409	0.103094
5	0.016655	0.004455	0.016797	0.004401	0.00505	0.003557																															0.042729	0.009252	0.013219	0.001897	0.050693	0.01889	0.017663	0.002076	0.039471	0.018053	0.01399	0.002297
6	0.004883	0.004081	0.003707	0.005058	0.003764	0.007243	0.025587	0.01088	0.004135	0.004431	0.00644	0.004322	0.008388	0.021373	0.003233	0.004534	0.003534	0.004944	0.005433	0.0098	0.013278																0.008681	0.149268	0.006882	0.011223	0.093474	0.007301	0.030554	0.01119	0.202752	0.00721	0.017462	0.113374	0.007555
7																																					0.002687	0.003765	0.00351
8	0.019472	0.018572	0.018403	0.008027	0.008994	0.008565																															0.006015	0.004608	0.00522	0.003088	0.00372	0.003373
9	0.010303	0.019171	0.02899																																		0.00364	0.004925	0.004084	0.023565	0.022103	0.029799	0.005321	0.006446	0.005372
10	0.006544	0.005483	0.056497	0.008098	0.009164	0.007358	0.055431	0.008433	0.005534	0.00625	0.055471	0.008131																									0.005071	0.007244	0.00599	0.007943	0.004798	0.01017	0.003051	0.002982	0.003053
11	0.09668	0.105787	0.106427	0.004489	0.003876	0.004757	0.036387	0.037935	0.024158																												0.004461	0.018198	0.001	0.007346	0.003486	0.013543	0.001067	0.007252	0.004107	0.019917	0.000983	0.012585
12	0.010897	0.010095	0.009411	0.009465	0.010552	0.010595																															0.00717	0.006566	0.007458	0.002088	0.002827	0.002808	0.004289	0.004512	0.00511
13	0.003582	0.003727	0.003825	0.011573	0.01083	0.011008																															0.002869	0.003085	0.002796	0.004149	0.005165	0.006521
14	0.004602	0.005164	0.005348	0.012715	0.004744	0.013491																															0.003527	0.002707	0.003004	0.0004	0.004592	0.002781	0.003637	0.000548	0.005229	0.003429	0.004417	0.00038
15	0.07008	0.030653	0.061446	0.006526	0.006664	0.006028	0.030415	0.037525	0.039291	0.012957	0.012556	0.018749																									0.010575	0.005434	0.00246	0.005427	0.003575	0.007453	0.009901	0.005727	0.00692	0.008444	0.003229	0.004373	0.011323
16	0.011859	0.303914	0.189689	0.0077	0.104226	0.168864	0.189513	0.006631	0.3207	0.162079	0.012821	0.116572	0.189214	0.196605	0.009981	0.314623	0.147955	0.024742	0.116258	0.179024	0.200076																0.014479	0.007984	0.022077	0.014215	0.009208	0.012464	0.005552	0.023376	0.024765	0.006176	0.01184	0.009257	0.017263
17	0.059502	0.248465	0.246081	0.096809	0.070674	0.216537	0.251778	0.072395	0.063784	0.198334	0.255348	0.046159																									0.027122	0.023812	0.023626	0.020299	0.016504	0.023069	0.002371	0.008985	0.016027
18	0.17641	0.15516	0.046978	0.066031	0.029753	0.007583	0.130573	0.052061	0.069217	0.034483	0.170953	0.115711	0.049431	0.050786	0.022078																						0.027088	0.017032	0.034681	0.03893	0.003356	0.012922	0.014975	0.041584	0.062673	0.00484	0.011453	0.012609	0.033358
19	0.012031	0.172654	0.005067	0.020195	0.006813	0.18034	0.009707	0.010711	0.014493	0.173465	0.020737	0.012634																									0.006573	0.003189	0.005004	0.003091	0.004919	0.004605	0.00759	0.003733	0.007553
20	0.003589	0.02417	0.005532	0.020572	0.023535	0.005139	0.025598	0.00619	0.018566	0.024767	0.003651	0.024565	0.004147	0.021539	0.023906																						0.004645	0.002913	0.002409	0.002817	0.003361	0.004543	0.0037	0.003705	0.00347	0.002563	0.002897	0.003027	0.004197
[truncated: 23 more columns]

## Sheet: Fig 2a
	N-d12fCBE-3A130																				CL-d12fCBE-3A130																				N-d12fCBE-YE1
1	0.00054	0.000482	0.000649	0.001301	0.001863	0.001536															0.000472	0.000558	0.000573	0.001234	0.001423	0.001202															0.000396	0.000558	0.000764	0.001195	0.001158	0.001464
2	0.006022	0.008187	0.008948	0.007168	0.010623	0.010911	0.027622	0.037548	0.035989												0.058409	0.021995	0.03847	0.024134	0.021544	0.040105	0.218016	0.193019	0.189848												0.002639	0.006551	0.001181	0.005284	0.009244	0.018118	0.008848	0.009315	0.00541
3	0.124367	0.086466	0.15532	0.238808	0.046561	0.182609	0.137846	0.168034	0.245494	0.095028	0.112864	0.127845	0.167741	0.237951	0.067402						0.212894	0.201148	0.338108	0.349605	0.119023	0.182555	0.208364	0.358345	0.356921	0.126881	0.210756	0.135337	0.309755	0.167924	0.079957						0.114163	0.027551	0.084556	0.105334	0.032843	0.113126	0.038354	0.107548	0.097608
4	0.136147	0.179439	0.105967																		0.208373	0.1794	0.210187																		0.094192	0.117996	0.085723
5	0.026112	0.018927	0.011256	0.122136	0.153114	0.089139	0.090515	0.081056	0.073144												0.050066	0.020322	0.023699	0.19897	0.17404	0.209989	0.220044	0.213685	0.108151												0.015737	0.003961	0.001046	0.034905	0.069658	0.050099	0.084298	0.075089	0.090828
6
7	0.094278	0.11392	0.068356	0.12022	0.103482	0.076032															0.204898	0.179549	0.20953	0.313487	0.338368	0.145174															0.01463	0.023286	0.014073	0.004911	0.017744	0.06411
8	0.207448	0.264208	0.253047	0.055936	0.051718	0.027474															0.251141	0.259857	0.26838	0.169032	0.120377	0.092323															0.050445	0.042763	0.038064	0.008393	0.010129	0.007317
9	0.143426	0.165421	0.126081	0.129852	0.185819	0.150814															0.296651	0.318169	0.134497	0.13616	0.127648	0.10194															0.015484	0.022734	0.084151	0.008565	0.008997	0.014849
10	0.132826	0.187588	0.144236	0.099734	0.075466	0.114045															0.127052	0.125331	0.100786	0.197637	0.210347	0.144375															0.008386	0.009108	0.014795	0.025502	0.016563	0.00997
11
12	0.155636	0.200107	0.157261																		0.140885	0.127808	0.102046																		0.026722	0.009546	0.014915
13	0.153987	0.200258	0.157934																		0.141301	0.127692	0.102635																		0.00962	0.009581	0.015267
14	0.210766	0.265967	0.253539																		0.248316	0.259752	0.262621																		0.054241	0.033351	0.033504
15
16	0.203372	0.262804	0.245958	0.313462	0.318621	0.303838															0.209416	0.188034	0.194395	0.09622	0.080574	0.04904															0.045462	0.028162	0.031415	0.018423	0.047706	0.150528
17	0.20802	0.263124	0.248696	0.092873	0.071734	0.11305															0.237376	0.23748	0.241876	0.093615	0.080987	0.044444															0.051544	0.027911	0.028182	0.01439	0.012148	0.010572
18	0.157411	0.195034	0.160376																		0.136418	0.122102	0.088175																		0.016955	0.00922	0.014773
19	0.24375	0.254621	0.212405																		0.047053	0.043659	0.027546																		0.01339	0.031138	0.091339
20	0.086513	0.056353	0.104293	0.214243	0.255284	0.222387	0.254087	0.267754	0.216298												0.046626	0.03109	0.017027	0.034113	0.027591	0.032346	0.097623	0.098754	0.045342												0.010883	0.007188	0.008606	0.011056	0.029082	0.021567	0.010067	0.035022	0.105068
[truncated: 6 more columns]

## Sheet: Fig 2c
	relative A3-FACS	relative A5-FACS	relative A7-FACS	relative A3-NO FACS	relative A5-NO FACS	relative A7-NO FACS			relative C4-FACS	relative C6-FACS	relative C4-NO FACS	relative C6-NO FACS				C4/A5-FACS	C6/A5-FACS	C4/A5-NO FACS	C6/A5-NO FACS
108Y	0.5	0.962025	0.271605	0.35	1.37037	0.238095		108Y	2.22222	2.375	7.5	3			108Y	1.05263	0.5	0.810811	0.243243
108H	0.375	0.810127	0.123457	0.9	1.96296	0.333333		108H	1.33333	0.5625	7.5	1.33333			108H	0.75	0.140625	0.566038	0.075472
84M	1.13889	1.10127	1.06173	1.9	1.85185	2.47619		84M	1.52778	1.375	2.5	1.66667			84M	0.632184	0.252874	0.2	0.1
82T	1.20833	1.20253	1.17284	1.15	1.2963	0		82T	1.80556	3	3	2.66667			82T	0.684211	0.505263	0.342857	0.228571
82G	0.680556	0.822785	0.740741	1.7	1.55556	2.19048		82G	0.944444	1.0625	3.5	3			82G	0.523077	0.261538	0.333333	0.214286
49G	0.777778	0.936709	0.925926	1.6	1.85185	2.47619		49G	1.47222	2.6875	4.75	3.66667			49G	0.716216	0.581081	0.38	0.22
49A	0.583333	0.911392	0.925926	1.8	2.11111	2.66667		49A	1.44444	3	5.75	6			49A	0.722222	0.666667	0.403509	0.315789
48G	1.11111	1.13924	1.11111	1.3	1.48148	2.04762		48G	1.77778	3.6875	4.5	4.66667			48G	0.711111	0.655556	0.45	0.35
46P	0	0.037975	0.012346	0.1	0.074074	0.047619		46P	1.25	0.8125	1.5	0.666667			46P	15	4.33333	3	1
46C	0.25	1.1519	0.641975	0.1	1.55556	0.761905		46C	1.91667	1.25	3.25	1.66667			46C	0.758242	0.21978	0.309524	0.119048
46L	0	0.392405	0.049383	0.05	0.37037	0.047619		46L	2.19444	3.125	6.75	4.33333			46L	2.54839	1.6129	2.7	1.3
28G	0.430556	0.797468	0.666667	0.7	2.25926	2.42857		28G	1.22222	1.5625	5.5	4.33333			28G	0.698413	0.396825	0.360656	0.213115
8e	1	1	1	1	1	1		8e	1	1	1	1			8e	0.455696	0.202532	0.148148	0.111111

## Sheet: Fig 2d
49-NL-8e	C editing																					A editing
1	0.000987	0.001035	0.001205	0.001458	0.001565	0.000917																0.01707	0.009204	0.008017	0.205154	0.201943	0.130582
2	0.000818	0.000914	0.002722	0.000789	0.000784	0.015223																0.306969	0.471628	0.328678	0.002223	0.006804	0.0318	0.683967	0.040498	0.012531
3	0.000958	0.000718	0.000908	0.001428	0.0012	0.000305	0.007369	0.003661	0.003861	0.029454	0.002124	0.001694	0.000617	0.003934	0.029292							0.077777	0.446412	0.804939	0.755407	0.011191	0.169834	0.726224	0.218741	0.009089	0.354583	0.418737	0.155991
4	0.116121	0.006358	0.006701	0.001618	0.013339	0.014355	0.37553	0.058191	0.017853	0.265771	0.162252	0.114906	0.075598	0.656569	0.097049	0.035866	0.046163	0.016448	0.089585	0.243938	0.647762	0.601989	0.838786	0.579873	0.549832	0.084604	0.464003	0.410596	0.083528	0.59185
5	0.052228	0.121766	0.013914	0.022077	0.119497	0.139213	0.218915	0.11615	0.139983	0.128954	0.194214	0.114416										0.565713	0.917311	0.89252	0.842703	0.426699	0.327666	0.781452	0.615811	0.38801	0.640954	0.505476	0.504145
6	0.157962	0.171387	0.123908	0.046504	0.135649	0.156729	0.064478	0.362012	0.229363	0.280055	0.259232	0.246347	0.031313	0.385454	0.237828	0.150752	0.399926	0.287339				0.70997	0.629991	0.536164
7	0.028981	0.202319	0.119094	0.119368	0.158451	0.027988	0.010058	0.260469	0.238454	0.162433	0.424135	0.312752	0.039677	0.291221	0.261921	0.17627	0.192602	0.261112				0.888008	0.775593	0.476268	0.844974	0.189474	0.138556
8	0.041115	0.008482	0.090148	0.020253	0.063395	0.027537	0.118551	0.034856	0.061023	0.027496	0.118929	0.189582										0.858708	0.282281	0.718078	0.825099	0.91488	0.361654	0.230491	0.040876	0.62133	0.092869	0.426554	0.017819
9	0.018259	0.024899	0.047029	0.030174	0.057219	0.059079	0.031601	0.075246	0.066845													0.525204	0.643557	0.833769	0.464679	0.8853	0.742743	0.452547	0.21364	0.296184	0.160637	0.770949	0.034785	0.526635	0.130955	0.601483	0.292281	0.449015	0.01108
10	0.00118	0.01228	0.005544	0.058474	0.000775	0.007701	0.00249	0.005018	0.108572	0.004357	0.004574	0.009835	0.006361	0.09731	0.03611							0.693738	0.625724	0.529547
11	0.018652	0.044742	0.025535	0.037097	0.017514	0.011702	0.051679	0.098517	0.238	0.009351	0.005553	0.058707	0.10736	0.026695	0.020917							0.483739	0.306543	0.72163	0.497843	0.317208	0.22094	0.119996	0.3202	0.426364
12	0.003661	0.009439	0.013083																			0.718808	0.050373	0.919715	0.823164	0.635477	0.071717	0.329105	0.032768	0.547341	0.086665	0.647777	0.008923
13	0.005001	0.017286	0.015363	0.000649	0.01312	0.000586																0.110582	0.205173	0.615347	0.037901	0.162839	0.562078	0.032245	0.150578	0.320368
14	0.000558	0.037408	0.000617	0.000737	0.042836	0.037752																0.464118	0.027297	0.271689	0.416949	0.363304	0.009338	0.01226	0.020276	0.326352	0.02223	0.011785	0.007718
15	0.001386	0.000678	0.001958	0.000821	0.002654	0.000774																0.007818	0.001769	0.024618	0.002098	0.004837	0.005019	0.002503	0.008269	0.005156	0.006588	0.002759	0.010087
49-NL-8e (28G)	C editing																					A editing
1	0.001791	0.001518	0.001109	0.001172	0.001125	0.003438																0.00336	0.0033	0.006363	0.007979	0.008631	0.00464
2	0.00319	0.000772	0.003774	0.003696	0.00406	0.001639																0.002288	0.003468	0.007864	0.002451	0.002937	0.003031	0.00277	0.002258	0.010265
3	0.003372	0.006301	0.001595	0.003991	0.004598	0.000938	0.017697	0.000647	0.00178	0.006314	0.004131	0.032515	0.001252	0.001495	0.034721							0.003089	0.004254	0.018381	0.023011	0.002906	0.001653	0.011966	0.005655	0.005843	0.007813	0.005375	0.16577
4	0.093054	0.040394	0.071487	0.016925	0.036591	0.125628	0.638633	0.101814	0.020417	0.075177	0.010875	0.013574	0.177349	0.71083	0.142161	0.038399	0.108147	0.013911	0.040938	0.086716	0.649517	0.007955	0.01662	0.002183	0.002585	0.007915	0.004487	0.003092	0.012467	0.03218
5	0.054904	0.286467	0.066305	0.121547	0.071429	0.057468	0.08208	0.105462	0.089548	0.13016	0.192119	0.122521										0.020179	0.014385	0.334714	0.002675	0.008399	0.508923	0.005948	0.074625	0.077373	0.068988	0.010739	0.602312
6	0.062234	0.571448	0.211854	0.084893	0.292889	0.168089	0.081722	0.59325	0.202537	0.056	0.301806	0.322361	0.132241	0.579526	0.211752	0.08204	0.221236	0.236375				0.090678	0.004007	0.00867
7	0.025815	0.279475	0.209582	0.141987	0.325361	0.071608	0.026152	0.338888	0.102519	0.144435	0.384165	0.005176	0.046131	0.465697	0.137526	0.13244	0.465528	0.149779				0.129095	0.174746	0.030442	0.017072	0.004839	0.164685
8	0.080476	0.02629	0.076162	0.03023	0.030217	0.032085	0.088271	0.029621	0.092238	0.025248	0.090791	0.032379										0.00208	0.004639	0.007561	0.008547	0.001526	0.002106	0.004532	0.0022	0.004396	0.002752	0.009071	0.016804
9	0.036361	0.089655	0.046376	0.016364	0.028925	0.032866	0.04818	0.055681	0.044293													0.001718	0.003191	0.005742	0.00279	0.037863	0.003292	0.001635	0.002819	0.0044	0.003897	0.053126	0.002201	0.003879	0.003293	0.011818	0.003798	0.014942	0.009855
10	0.001153	0.007546	0.007462	0.079101	0.006725	0.003091	0.009647	0.003802	0.061026	0.008075	0.007547	0.00544	0.000605	0.070746	0.002796							0.013748	0.001924	0.004975
11	0.022681	0.068673	0.01972	0.056404	0.011913	0.040178	0.016727	0.020805	0.048541	0.003544	0.067588	0.033649	0.090897	0.051032	0.004927							0.010785	0.004258	0.027709	0.002455	0.003441	0.016369	0.003781	0.002745	0.022212
12	0.001115	0.002788	0.009576																			0.026257	0.004041	0.005615	0.003316	0.003154	0.003914	0.010546	0.002665	0.00522	0.003308	0.036737	0.005248
13	0.009145	0.010105	0.009712	0.000557	0.000359	0.001066																0.004102	0.002972	0.008245	0.002083	0.002179	0.004874	0.002539	0.003397	0.003955
14	0.002645	0.000666	0.001784	0.000896	0.001417	0.004131																0.003722	0.004542	0.002706	0.004654	0.001646	0.003298	0.002112	0.001279	0.001757	0.003336	0.00489	0.003503
15	0.000763	0.001152	0.000844	0.000786	0.000699	0.001585																0.005645	0.001888	0.003985	0.006137	0.003071	0.002073	0.003336	0.005958	0.003035	0.004166	0.002819	0.00473
49-NL-8e (46C)	C editing																					A editing
1	0.001041	0.001382	0.00109	0.001075	0.00102	0.00085																0.003871	0.003545	0.00351	0.002677	0.002994	0.002648
2	0.001324	0.001639	0.003014	0.000585	0.000752	0.000964																0.002449	0.001896	0.00523	0.002977	0.001833	0.001673	0.006703	0.002763	0.002424
3	0.002137	0.003334	0.000744	0.001319	0.002686	0.000756	0.004456	0.000599	0.001204	0.000641	0.002663	0.005563	0.001048	0.002255	0.004431							0.002748	0.004107	0.015128	0.168955	0.002993	0.012271	0.010672	0.162104	0.00307	0.011607	0.004942	0.158637
4	0.161397	0.011403	0.056176	0.004353	0.020501	0.023268	0.511579	0.183405	0.031723	0.097666	0.000738	0.022087	0.038691	0.491224	0.238921	0.036013	0.056853	0.003951	0.035794	0.015143	0.522927	0.004406	0.088249	0.014942	0.006861	0.041747	0.01582	0.007566	0.10391	0.040297
5	0.172793	0.245572	0.021554	0.092885	0.111657	0.183188	0.026615	0.058541	0.234514	0.355714	0.03372	0.070082										0.003447	0.121099	0.576864	0.004286	0.143756	0.586741	0.003626	0.338733	0.44625	0.671941	0.730055	0.63392
6	0.15843	0.628137	0.550672	0.121532	0.075809	0.187566	0.124718	0.581828	0.396153	0.139871	0.148918	0.127141	0.269766	0.690648	0.444318	0.093244	0.09047	0.147805				0.109397	0.097312	0.065153
7	0.024789	0.403449	0.116458	0.498749	0.396958	0.109449	0.017511	0.512387	0.233786	0.31906	0.524852	0.135419	0.043377	0.554194	0.274671	0.424222	0.351154	0.251884				0.415394	0.420766	0.319906	0.309072	0.256881	0.283203
8	0.086691	0.017416	0.381414	0.000513	0.068018	0.004844	0.235451	0.012337	0.190409	0.019705	0.342069	0.006419										0.026878	0.002835	0.065566	0.030591	0.02628	0.006612	0.088805	0.007005	0.058278	0.002111	0.204578	0.010264
9	0.061654	0.032639	0.116979	0.049661	0.070119	0.080469	0.111568	0.111466	0.121598													0.008478	0.009952	0.02657	0.004524	0.076972	0.007392	0.00139	0.016865	0.015243	0.005272	0.111731	0.007776	0.005116	0.017983	0.079541	0.00515	0.1094	0.006369
10	0.008332	0.008695	0.004311	0.261932	0.000482	0.027769	0.001942	0.000692	0.18052	0.002776	0.019832	0.017631	0.00691	0.258711	0.001385							0.048886	0.063357	0.03845
11	0.037765	0.103175	0.164872	0.106856	0.011653	0.031122	0.108313	0.089694	0.289177	0.001453	0.086785	0.147452	0.177888	0.153251	0.014098							0.025911	0.002111	0.03765	0.026022	0.002268	0.065978	0.033773	0.002868	0.107234
12	0.006547	0.000641	0.007965																			0.157417	0.002176	0.187111	0.0138	0.149526	0.002349	0.163719	0.002619	0.10191	0.002011	0.473729	0.016505
13	0.049773	0.016761	0.057724	0.000442	0.000459	0.000778																0.001993	0.001679	0.001755	0.002603	0.006253	0.003608	0.004931	0.003639	0.002088
14	0.003814	0.005647	0.001259	0.003905	0.000685	0.032377																0.005159	0.003058	0.002451	0.009605	0.003784	0.002471	0.002552	0.001896	0.0043	0.0029	0.004161	0.007793
15	0.000779	0.001085	0.001233	0.000589	0.000621	0.001713																0.00316	0.002307	0.002412	0.002472	0.003516	0.002275	0.00251	0.002955	0.002601	0.001913	0.002919	0.002559
49-NL-8e (28G46C)	C editing																					A editing
1	0.004616	0.002796	0.002687	0.000926	0.000954	0.004488																0.003307	0.005329	0.007785	0.003166	0.002765	0.007265
2	0.019037	0.002594	0.011629	0.043239	0.020797	0.004744																0.003395	0.00225	0.005999	0.002024	0.002451	0.003597	0.002635	0.002588	0.014159
3	0.016854	0.025095	0.001161	0.007573	0.071988	0.005102	0.046363	0.003815	0.022116	0.172796	0.009525	0.014617	0.008615	0.006835	0.079996							0.003587	0.002539	0.007345	0.032609	0.003443	0.001709	0.002792	0.011216	0.007667	0.007422	0.013929	0.184997
4	0.396473	0.158532	0.495211	0.141977	0.126982	0.49983	0.822249	0.369596	0.232421	0.599373	0.277405	0.284514	0.496042	0.805214	0.215473	0.371744	0.55881	0.016663	0.186002	0.193076	0.671823	0.002521	0.005948	0.006031	0.005362	0.007489	0.002746	0.002398	0.034622	0.025601
5	0.659901	0.800798	0.79162	0.238773	0.582735	0.701588	0.718569	0.165705	0.411442	0.62534	0.536884	0.1201										0.001652	0.01873	0.083972	0.152121	0.00294	0.027681	0.069323	0.097419	0.004851	0.075078	0.539327	0.623284
6	0.822493	0.73797	0.729502	0.546674	0.673678	0.725121	0.668547	0.709632	0.52391	0.692705	0.838511	0.798689	0.573125	0.649313	0.201436	0.629514	0.320536	0.273583				0.003108	0.008389	0.010731
7	0.169156	0.871967	0.275172	0.803839	0.653371	0.611833	0.059587	0.699687	0.307227	0.443436	0.873676	0.601766	0.174903	0.47191	0.491317	0.130649	0.717569	0.398659				0.035312	0.045008	0.171918	0.04493	0.034269	0.161537
8	0.369254	0.155999	0.749661	0.372041	0.229871	0.198217	0.30673	0.414382	0.362049	0.128473	0.08406	0.032882										0.001902	0.002578	0.008529	0.01459	0.001698	0.00381	0.009453	0.009496	0.002514	0.002729	0.011893	0.019633
9	0.599435	0.18554	0.46157	0.175819	0.267366	0.163302	0.41757	0.402966	0.050241													0.004363	0.001889	0.001923	0.002309	0.015213	0.009152	0.001758	0.005161	0.003348	0.003048	0.024395	0.007307	0.006966	0.008578	0.012176	0.004658	0.052456	0.016092
10	0.019334	0.039901	0.066931	0.497908	0.057949	0.058182	0.106876	0.12916	0.359957	0.0703	0.088626	0.061769	0.203599	0.060508	0.009155							0.004913	0.004151	0.004866
11	0.320062	0.438504	0.476303	0.451833	0.061698	0.372992	0.516837	0.130806	0.662345	0.138388	0.261618	0.340805	0.100685	0.620888	0.009755							0.003058	0.003122	0.025849	0.01012	0.003381	0.031481	0.002605	0.00315	0.032819
12	0.05351	0.144876	0.042715																			0.013534	0.003326	0.013939	0.012255	0.009254	0.001992	0.023505	0.009974	0.017803	0.002591	0.036331	0.009014
13	0.533213	0.037697	0.015196	0.00704	0.016567	0.001131																0.002308	0.001925	0.002523	0.003094	0.00219	0.001397	0.007277	0.00495	0.002652
14	0.047443	0.031349	0.08093	0.055789	0.147287	0.085318																0.001476	0.003134	0.00286	0.002029	0.003632	0.003495	0.00382	0.003709	0.00285	0.007205	0.007269	0.006526
15	0.001657	0.000784	0.001186	0.000942	0.000688	0.001706																0.002892	0.002728	0.010325	0.002714	0.002285	0.002299	0.003058	0.002126	0.004582	0.004486	0.003011	0.003702

## Sheet: Fig 2e
	NC			N-d12fCBE-8e(28G46C)			DS128-d12fCBE-8e(28G46C)			DS130-d12fCBE-8e(28G46C)			CL-d12fCBE-8e(28G46C)
C1	0.02	0.02	0.04	0.06	0.01	0.02	0.03	0.03	0.05	0.03	0.06	0	0	0.05	0.03
A2	0.01	0.01	0.01	0.02	0.01	0.02	0.02	0.01	0.06	0.01	0.06	0.01	0.02	0.01	0.01
C3	0.02	0	0.02	0.26	0.31	0.25	0.04	0.04	0.06	0.05	0.06	0.06	0.19	0.19	0.18
A4	0.01	0	0.01	0	0.02	0.03	0.02	0.01	0	0.01	0.04	0.01	0.05	0.01	0.01
C5	0.02	0.02	0.03	0.05	0.01	0.03	0.03	0.03	0.05	0.03	0.06	0.03	0	0.04	0.03
A6	0.01	0.01	0.01	0.02	0	0.01	0.02	0.01	0.05	0.01	0.03	0.01	0	0.02	0.01
C7	0.02	0.01	0.02	0.04	0.01	0.03	0.03	0.02	0.04	0.03	0.05	0.03	0.03	0.04	0.03
A8	0.02	0.02	0.02	0.01	0.04	0.02	0.02	0.02	0.03	0.02	0.03	0.03	0.02	0.03	0.02
C9	0.01	0.01	0.03	0.04	0.03	0.03	0.03	0.03	0.05	0.03	0.05	0.04	0.02	0.03	0.03
A10	0.05	0.04	0.05	0.04	0.04	0.06	0.04	0.04	0.05	0.04	0.05	0.04	0.02	0.07	0.05
C16	0.03	0.04	0.04	0.05	0.03	0.05	0.04	0.05	0.06	0.06	0.04	0.06	0.03	0.05	0.06
A18	0.01	0	0.01	0.02	0	0.02	0.02	0.01	0	0.01	0.03	0.02	0	0	0.02
C19	0.03	0.03	0.04	0.04	0.03	0.05	0.04	0.04	0.04	0.04	0.05	0.05	0.03	0.05	0.04
C20	0.03	0.04	0.05	0.07	0.03	0.05	0.05	0.05	0.06	0.06	0.06	0.06	0.05	0.06	0.05

## Sheet: Fig 2f
	N-d12fCBE-8e(28G46C)																				CL-d12fCBE-8e(28G46C)
1	0.0007	0.000857	0.000685	0.001199	0.001476	0.001543															0.000461	0.000576	0.000655	0.001674	0.001393	0.001497
2	0.00633	0.004166	0.004572	0.000612	0.000558	0.004862	0.00957	0.019778	0.004812												0.013418	0.00605	0.00323	0.001614	0.000656	0.000921	0.003879	0.003807	0.01463
3	0.052907	0.039232	0.099469	0.195609	0.017908	0.039162	0.061745	0.113873	0.20294	0.0074	0.058725	0.064656	0.082525	0.216986	0.008355						0.028767	0.031797	0.153787	0.113738	0.002693	0.033617	0.019095	0.083466	0.138226	0.001559	0.033548	0.039699	0.06536	0.149436	0.006644
4	0.00923	0.01056	0.017082																		0.00438	0.008553	0.010135
5	0.002516	0.003271	0.002678	0.00234	0.000618	0.006939	0.008807	0.014259	0.007007												0.002982	0.001472	0.008532	0.00292	0.001808	0.001571	0.005448	0.001364	0.003369
6
7	0.00249	0.000687	0.006817	0.008621	0.01324	0.00449															0.002997	0.000641	0.000925	0.006135	0.003266	0.003143
8	0.026086	0.037672	0.016807	0.003072	0.007761	0.001355															0.02415	0.021426	0.039834	0.003214	0.001202	0.008731
9	0.0088	0.017394	0.004955	0.003038	0.002521	0.001283															0.008253	0.002583	0.003439	0.001885	0.001527	0.001981
10	0.003624	0.002359	0.001338	0.041997	0.019838	0.022971															0.00377	0.002089	0.001213	0.043412	0.019095	0.038518
11
12	0.004903	0.003353	0.001809																		0.003703	0.002314	0.004167
13	0.003518	0.003608	0.002741																		0.006194	0.00466	0.007037
14	0.024925	0.036647	0.014059																		0.038808	0.038715	0.061919
15
16	0.021937	0.029223	0.008781	0.013085	0.018893	0.010601															0.014987	0.010081	0.027303	0.022051	0.016229	0.01631
17	0.023006	0.033627	0.010477	0.021653	0.014106	0.012949															0.021351	0.023312	0.038892	0.024943	0.009548	0.027597
18	0.002878	0.002729	0.001085																		0.002693	0.001703	0.002459
19	0.010094	0.013157	0.008469																		0.006978	0.004905	0.003252
20	0.014435	0.008958	0.014013	0.02119	0.015144	0.002567	0.01062	0.013294	0.008992												0.012757	0.00934	0.011954	0.031585	0.050522	0.021595	0.015995	0.008994	0.009517

## Sheet: Fig 3a
	relative C4-FACS	relative C6-FACS	relative C4-NO FACS	relative C6-NO FACS		relative A3-FACS	relative A5-FACS	relative A7-FACS	relative A3-NO FACS	relative A5-NO FACS	relative A7-NO FACS		C4/A5-FACS	C6/A5-FACS	C4/A5-NO FACS	C6/A5-NO FACS
GGATY	2.33333	5.125	14.5	18.6667		0.027778	0.101266	0.012346	0.1	0.111111	0.047619		10.5	10.25	19.3333	18.6667
GGATH	2.30556	5.0625	12.5	16.6667		0.097222	0.417722	0.037037	0.1	0.481481	0.095238		2.51515	2.45454	3.84615	3.84615
GGAGY	0.861111	0.75	2.25	1.66667		0.069444	0.177215	0.123457	0.1	0.185185	0		2.21429	0.857143	1.8	1
GGAGH	1.13889	1.625	2.75	3.33333		0.013889	0.025316	0.049383	0.1	0.037037	0		20.5	13	11	10
GGGTY	2.27778	4.9375	11.75	14.6667		0.041667	0.164557	0.061728	0.2	0.074074	0.047619		6.30769	6.07692	23.5	22
GGGTH	2.44444	5.5	12.5	15.6667		0.097222	0.278481	0.024691	0	0.296296	0.047619		4	4	6.25	5.875
GGGGY	0.333333	0.5	0	1.66667		0.027778	0.025316	0.012346	0.1	0.111111	0.047619		6	4	0	1.66667
GGGGH	1.27778	2	1.75	2		0.055556	0.139241	0.012346	0.1	0.037037	0.047619		4.18182	2.90909	7	6
8e	1	1	1	1		1	1	1	1	1	1		0.455696	0.202532	0.148148	0.111111

[truncated: 54 more sheets: Fig 3b, Fig 3c, Fig 3d, Fig 3e, Fig 3f, Fig 3g, Fig 3h, Fig 4a, Fig 4b, Fig 4c, Fig 4d, Fig 4e, Fig 4g, Fig 4h, Sup Fig 1a, Sup Fig 1b, Sup Fig 2a, Sup Fig 2b, Sup Fig 2c, Sup Fig 3 …]
